# Supplementary material for: Strigolactones inhibit auxin feedback on PIN-dependent auxin transport canalization
Source: Nat Commun. 2020 Jul 14;11:3508. doi: 10.1038/s41467-020-17252-y (PMC7360611; doi:10.1038/s41467-020-17252-y)
Supplement: Supplementary file 3 — Source Data [file 41467_2020_17252_MOESM3_ESM.xlsx]

## Sheet: Fig.2c
Score: "1" Completed regeneration; "0" No regeneration
	DEX-			DEX+
	REGENERATION		CALLUS	REGENERATION		CALLUS
Inflorescence stems	Day4	Day6	Day6	Day4	Day6	Day6
1	0	1	0	0	0	0
2	1	1	0	0	0	1
3	1	1	1	0	0	1
4	1	1	1	0	0	1
5	1	1	1	0	0	1
6	1	1	1	0	0	1
7	0	1	1	0	0	1
8	1	1	0	0	0	0
9	1	1	0	0	0	1
10	1	1	1	0	0	1
11	1	1	1	0	0	1
12	1	1	0	0	0	1
13	1	1	1	0	0	1
14	1	1	1	0	0	1
15	1	1	1	0	0	1
16	1	1	0	0	0	1
17	1	1	0	0	0	1
18	0	1	0	0	0	1
19	0	1	1	0	0	1
20	1	1	1	0	0	1
21	1	1	1	0	0	0
22	1	1	1	0	0	0
23	1		1	0	0	0
24	1		1	0	0	1
25	0		1		0	1
26	1		1			1
27	1		0			1
28	1		1			1
29	1		0			1
30	1		0			1
31	1		1			1
32	1		1			1
33	1		1			1
34	1		1			1
35	1		1			1
36	0		0			1
37	0		1			1
38	0		1			1
39	1		1			0
40	1		1			1
41	1		0			1
42	1		1			1
43	1		1
44	1		1
45	1		1
46	1
average	0.826087	1	0.711111	0	0	0.857143
% plants	82.6087	100	71.1111	0	0	85.7143

## Sheet: Fig.2d
Score: "1" Completed regeneration; "0" No regeneration
	Col-0			max2-3			d14-1htl-3
Inflorescence stems	Day2	Day3	Day4	Day2	Day3	Day4	Day2	Day3	Day4
1	0	0	1	0	0	1	0	0	1
2	0	0	1	0	1	1	0	1	1
3	0	0	1	0	1	1	1	1	1
4	0	0	1	0	1	1	1	1	1
5	0	0	1	0	1	1	1	1	1
6	0	0	1	0	0	1	1	1	1
7	0	0	1	0	0	1	1	0	1
8	0	0	1	0	1	1	1	1	1
9	0	0	1	0	1	1	1	1	1
10	0	0	1	0	1	1	1	1	1
11	0	0	1	0	1	1	1	1	1
12	0	0	1	0	1	1	1	1	1
13	0	0	0	0	1	1	0	1	1
14	0	0	0	0	1	1	0	1	1
15	0	0	0	0	0	1	0	1	1
16	0	0	0	0	1		0	1	1
17	0	0	1	0	1		1	1
18	0	0	1	0	1		1	1
19	0	0	1	0	1		0	1
20	0	0	1		1		0	1
21	0	0			0		1	1
22	0				1		1	0
23					1		1	0
24					1		1
25					1
average	0	0	0.8	0	0.8	1	0.666667	0.826087	1
% plants	0	0	80	0	80	100	66.6667	82.6087	100

## Sheet: Fig.2e
Score: "1" Completed regeneration; "0" No regeneration
		DR5 channels				Regeneration
	col-0		max2-3		col-0			max2-3
Inflorescence stems	Day1	Day3	Day1	Day3	Day2	Day3	Day6	Day2	Day3	Day6
1	0	1	1	1	0	0	1	0	1	1
2	0	1	1	1	0	0	1	0	1	1
3	0	1	1	1	0	0	1	0	1	1
4	0	1	0	1	0	0	1	1	1	1
5	0	1	1	1	0	0	1	1	0	1
6	0	1	1	1	0	0	1	0	1	1
7	0	1	1	1	0	0	1	0	1	1
8	0	1	0	1	0	0	1	1	1	1
9	0	1	0	1	0	0	1	1	1	1
10	0	1	0	1	0	0	1	1	0	1
11	0	1	1	1	0	0	1	0	0	1
12	0	1	1	1	0	0	1	0	0	1
13	0	1	1	1	0	0	1	1	0	1
14	0	1	1	1	0	0	1	0	1	1
15	0	1	1	1	0	0	0	1	0	1
16	0	1	0	1	0	0	1	0	0	1
17	0	0	1	1	0	0	1	1	0	1
18	0	0	1	1	0	0	0	0	1	1
19	0	0	1	1	0	0	0	1	1	1
20	0	0	1	1	0	0	0	1	1	1
21	0	1	1	1	0	0	1	0	1	1
22	0	0	1	1	0	0	1	0	1	1
23	0	1	1	1	0	0	1	0	1	1
24	0	1	0	1	0	0	1	0	0	1
25	0	1		1	0	0	1	0	0	1
26	0	1		1	0	0	1
27	0	1		1	0	0	1
28		1					1
29		1					1
30		1					1
31		1					1
32		1					1
33		1					1
34		1					1
35		1					1
36		1					1
37		1					1
38		0					1
39		0					0
40		0					0
average	0	0.8	0.75	1	0	0	0.85	0.4	0.6	1
% plants	0	80	75	100	0	0	85	40	60	100

## Sheet: Fig.3b
Cells	Untr.	NAA	DEX	DEX/NAA
1	0.293654	0.421251	0.216895	0.563105
2	0.258376	0.654751	0.226816	0.377894
3	0.358674	0.466406	0.215773	0.47128
4	0.284496	0.983416	0.266248	0.547819
5	0.307817	1.80858	0.165603	0.450784
6	0.259822	2.16651	0.336051	0.471977
7	0.280119	2.11356	0.403643	0.363549
8	0.391243	0.923945	0.206072	0.763724
9	0.61754	0.518691	0.518731	0.447936
10	0.474329	0.780217	0.383383	0.648817
11	0.456725	0.529077	0.267007	0.59619
12	0.318257	0.615868	0.502833	0.308485
13	0.555727	0.513601	0.322744	0.573384
14	0.242556	0.52829	0.368158	0.459203
15	0.496764	0.542259	0.255524	0.503023
16	0.205822	0.560763	0.518957	0.358286
17	0.401703	0.559822	0.801969	0.464171
18	0.720526	0.56045	0.776074	0.806937
19	0.657433	0.697757	0.32639	0.406694
20	0.600124	0.710542	0.369333	0.569355
21	0.452427	0.665384	0.256843	0.498871
22	0.561307	0.540471	0.622739	0.690557
23	0.487202	0.580699	0.541003	0.391189
24	0.678989	0.429484	0.574766	0.594203
25	0.224716	0.503521	0.260381	0.659112
26	0.412742	0.409476	0.249951	0.726893
27	0.335657	0.442698	0.572696	0.854861
28	0.511117	0.632937	0.321609	0.668416
29	0.585958	0.969749	0.624006	0.850933
30	0.297156	0.382066	0.305032	0.71099
31	0.437168	0.485813	0.405752	0.698715
32	0.388574	0.558946	0.371707	0.770865
33	0.514627	0.822065	0.470021	0.665772
34	0.586148	0.557491	0.355257	0.483769
35	0.433069	0.65557		0.468169
36	0.622229	0.475027		0.413289
37	0.440165	0.530502		0.51605
38	0.419199	0.499321		0.634653
39	0.232245	0.39717		0.489373
40	0.335313	0.399691		0.697051
41	0.194952	0.439519		0.659399
42	0.260888	0.377437		0.534452
43	0.352359	0.47331		0.512775
44	0.417453	0.674401		0.611533
45	0.353341	0.711757		0.809894
46	0.278733	0.72009		0.407438
47	0.477377	0.71376		0.582816
48	0.426377	0.825928		0.613958
49	0.311495	0.811431		0.530668
50	0.544219	0.428487		0.29598
51	0.374544	0.513504		0.381746
52	0.579537	0.536921
53		0.753831
54		0.689932
55		0.631642
56		0.786514
57		0.583802
58		0.741004
59		0.821759
60		1.05007
61		0.597616
62		0.567039
63		0.664473
64		1.11718
65		0.712233
66		0.582784
67		0.806708
68		0.572392
69		0.613612
70		0.494057
71		0.655533
72		0.660012
73		0.865353
average	0.417481	0.682027	0.393528	0.560333

## Sheet: Fig.3c
Cells	Untr.	NAA	GR24	NAA/GR24
1	0.693665	0.575853	0.501613	0.681269
2	0.784325	0.545609	0.515015	0.649091
3	0.59148	0.608974	0.528293	0.641805
4	0.450043	0.415362	0.463645	0.749989
5	0.454801	0.545538	0.547282	0.634507
6	0.365259	0.491776	0.543629	0.379273
7	0.741075	0.491026	0.495838	0.52198
8	0.665146	0.590835	0.510994	0.554688
9	0.474109	0.759773	0.627014	0.489017
10	0.324606	0.518308	0.547911	0.697205
11	0.825343	0.498392	0.430944	0.660176
12	0.750686	0.699494	0.526068	0.545426
13	0.784305	0.914136	0.430495	0.386071
14	0.708033	1.05449	0.529085	0.737621
15	0.605891	0.832504	0.503629	0.821477
16	0.701757	0.673671	0.531507	0.587446
17	0.799164	0.789546	0.474241	0.626139
18	0.565047	0.792553	0.495546	0.438855
19	0.873844	0.768987	0.469943	0.556666
20	0.764541	0.828412	0.478384	0.578598
21	0.701307	0.66327	0.442796	0.409444
22	0.864482	0.612192	0.405164	0.530741
23	0.935909	0.684459	0.531926	0.268194
24	0.706366	0.757247	0.464859	0.476555
25	0.88846	0.751115	0.545326	0.59054
26	0.453981	0.735955	0.528356	0.771197
27	0.383847	0.613121	0.571203	0.437146
28	0.711371	0.623078	0.471384	0.401895
29	0.563756	0.733848	0.520226	0.633717
30	0.457138	0.713659	0.546174	0.473113
31	0.570737	0.598979	0.667867	0.449731
32	0.58841	1.12652	0.39148	0.563731
33	0.609161	0.729073	0.614056	0.582434
34	0.463108	0.992571	0.80451	0.413204
35	0.381749	0.858158	0.614339	0.634838
36	0.407339	0.767892	0.546345	0.612638
37	0.442521	0.585256	0.513716	0.399873
38	0.383486	0.827741	0.556107	0.456366
39	0.441497	0.823626	0.604458	0.470789
40	0.389326	0.652679	0.477909	0.453685
41	0.550229	0.663843	0.469426	0.653225
42	0.538799	0.578735	0.531415	0.303476
43	0.417485	0.71073	0.558022	0.464619
44	0.675552	0.563759	0.453096	0.667612
45	0.742992	0.56883	0.4621	0.545368
46	0.460851	0.701141	0.513074	0.349328
47	0.733633	0.527893	0.689073	0.543515
48	0.44081	0.841684	0.47781	0.495618
49	0.340879	0.635124	0.528626	0.690072
50	0.37677	0.626751	0.548302	0.516045
51	0.614855	0.659603	0.623439	0.473936
52	0.523679	0.53548	0.507636	0.714297
53	0.633123	0.594294	0.415969	0.659339
54	0.315304	0.930247	0.496627	0.727113
55	0.490064	0.808038	0.528518	0.509334
56	0.481055	0.724422	0.525648	0.497138
57	0.48092	0.89713	0.463398	0.567353
58	0.333899	0.991262	0.424584	0.614871
59	0.545341	0.68931	0.532709	0.5035
60	0.499502	0.493521	0.621912	0.724674
61	0.535268	0.638596	0.450735	0.723294
62	0.422126	0.632044	0.495087	0.632269
63	0.453716	0.534974	0.408257	0.843015
64	0.341329	0.810313	0.46829	0.662956
65	0.407995	0.707185	0.416002	0.637708
66	0.39425	0.687814	0.443565	0.641888
67	0.34486	0.574081	0.399531	0.710302
68	0.316735	0.542664	0.49292	0.754427
69	0.287475	0.869931	0.436685	0.61493
70	0.498361	0.828915	0.810144	0.614911
71		0.900709		0.637089
average	0.549499	0.700207	0.516598	0.572681

## Sheet: Fig.3d
	NAA vs.NAA/GR24
Cells	col	max2-3
1	77.6731	66.0563
2	115.672	86.836
3	107.441	74.2449
4	183.52	50.0064
5	137.361	87.4644
6	79.917	106.928
7	114.36	72.5097
8	138.432	89.6533
9	139.49	126.251
10	93.6619	165.161
11	86.0532	91.4526
12	79.5691	119.582
13	121.767	165.686
14	85.0113	64.9304
15	83.8445	106.474
16	99.6658	55.2884
17	119.786	140.65
18	96.7472	97.021
19	128.57	98.1794
20	99.1326	89.2753
21	98.4471	96.5338
22	74.7787	86.6374
23	131.929	71.6965
24	92.7239	101.895
25	117.534	61.9626
26	93.3935	53.1162
27	117.874	69.3637
28	143.111	98.8301
29	101.411	138.229
30	118.391	99.2781
31		93.1752
32		130.847
33		58.1263
34		107.512
35		62.5595
36		89.0746
37		96.8777
38		133.257
39		81.0188
40		98.1068
41		85.1121
42		92.545
43		59.4246
44		44.9484
45		68.8477
46		67.4995
47		68.4897
48		94.5043
49		116.384
50		87.8957
51		62.4406
average	109.242	90.7812

## Sheet: Fig.3f
		PIN1	Cells	Col-0 NAA/BFA	Col-0 NAA/GR24/BFA	max2 NAA/BFA	max2 NAA/GR24/BFA
			1	1	0	0	0
			2	0	0	1	0
			3	1	2	0	0
			4	0	1	0	0
			5	0	1	0	0
			6	0	1	0	0
			7	0	0	0	0
			8	0	0	0	0
			9	0	0	1	0
			10	0	0	0	0
			11	0	0	0	0
			12	0	0	1	0
			13	0	2	0	0
			14	0	0	0	0
			15	0	0	0	0
			16	0	0	0	0
			17	0	0	0	2
			18	0	0	0	0
			19	0	0	1	0
			20	1	0	0	2
			21	0	0	0	0
			22	0	0	0	1
			23	0	0	0	1
			24	0	0	0	0
			25	0	0	0	0
			26	0	1	0	0
			27	2	0	0	0
			28	0	0	0	0
			29	0	1	0	1
			30	0	1	0	1
			31	0	1	0	0
			32	0	0	0	1
			33	0	0	0	1
			34	0	0	0	0
			35	1	1	0	0
			36	0	0	0	2
			37	0	0	0	1
			38	0	0	0	0
			39	0	1	0	0
			40	1	1	2	0
			41	0	1	1	0
			42	0	1	0	0
			43	0	1	0	0
			44	0	1	0	1
			45	0	1	2	0
			46	0	0	1	0
			47	0	0	0	0
			48	0	1	0	0
			49	0	1	0	1
			50	1	1	0	0
			51	0	1	0	0
			52	0	1	0	0
			53	0	0	0	0
			54	0	0	0	0
			55	0	0	0	0
			56	0	0	1	0
			57	0	2	2	0
			58	0	2	0	0
			59	2	0	0	0
			60	1	0	0	0
			61	1	0	1	0
			62	0	0	0	0
			63	0	1	1	0
			64	0	2	0	0
			65	0	0	1	0
			66	0	1	0	0
			67	0	2	0	0
			68	0	1	0	0
			69	0	0	1	0
			70	0	0	1	0
			71	1	1	1	0
			72	0	0	0	2
			73	0	1	0	1
			74	0	0	0	2
			75	0	0	1	0
			76	0	0	0	0
			77	0	0	0	2
			78	0	1	0	1
			79	0	0	0	1
			80	0	2	0	2
			81	0	3	0	1
			82	0	1	1	0
			83	0	1	1	0
			84	0	0	2	0
			85	0	0	1	0
			86	1	0	1	0
			87	0	0	1	0
			88	0	0	2	0
			89	0	0	0	0
			90	0	0	0	0
			91	0	0	1	0
			92	1	2	1	0
			93	1	0	2	0
			94	0	0	1	1
			95	0	0	1	0
			96	0	0	0	0
			97	0	0	0	0
			98	0	0	1	1
			99	0	0	0	0
			100	0	0	0	0
			101	0	0	1	0
			102	0	0	1	1
			103	0	0	0	0
			104	0	0	0	1
			105	0	0	1	1
			106	0	0	1	1
			107	0	1	0	2
			108	0	1	0	1
			109	0	0	0	0
			110	0	0	0	0
			111	0	0	0	1
			112	0	1	0	2
			113	0	1	1	0
			114	0	0	1	0
			115	0	0	0	0
			116	0	0	2	0
			117	1	0	1	0
			118	0	1	0	0
			119	0	1	0	0
			120	2	1	0	0
			121	1	0	0	0
			122	0	1	0	0
			123	0	1	0	0
			124	0	0	0	1
			125	0	0	0	0
			126	1	1	0	0
			127	0	1	0	0
			128	0	1	0	0
			129	0	1	0	0
			130	0	0	0	1
			131	1	0	0	1
			132	2	0	1	0
			133	1	2	1	0
			134	0	1	1	0
			135	0	1	0	0
			136	0	1	0	0
			137	0	1	0	0
			138	0	1	0	0
			139	0	1	0	0
			140	1	1	0	1
			141	1	0	0	0
			142	1	0	0	0
			143	2	0	1	0
			144	1	0	0	1
			145	0	0	0	2
			146	0	0	1	1
			147	0	0	0	0
			148	0	0	1	0
			149	0	0	0	0
			150	0	0	0	0
			151	0	0	0	0
			152	0	0	0	0
			153	0	0	0	0
			154	0	0	0	0
			155	0	2	1	0
			156	0	0	0	0
			157	0	0	0	0
			158	0	0	0	0
			159	1	1	2	0
			160	1	1	2	1
			161	0	2	1	0
			162	0	1	0	0
			163	0	0	0	0
			164	0	0	0	0
			165	0	0	0	0
			166	0	0	1	1
			167	0	0	2	0
			168	0	0	1	0
			169	0	0	0	0
			170	0	0	0	0
			171	0	0	0	0
			172	0	0	0	1
			173	2	0	0	0
			174	1	0	2	1
			175	1	0	0	1
			176	0	0	0	0
			177	0	0	0	0
			178	0	1	0	0
			179	0	1	0	0
			180	0	2	0	0
			181	0	1	0	0
			182	0	1	0	0
			183	0	1	0	0
			184	0	1	1	2
			185	0	1	2	0
			186	0	0	2	0
			187	0	1	1	0
			188	0	1	2	0
			189	0	0	3	0
			190	0	0	1	0
			191	0	1	1	0
			192	0	2	0	0
			193	0	1	0	0
			194	1	2	0	0
			195	2	1	0	0
			196	1	1	0	0
			197	0	1	0	0
			198	1	0	0	1
			199	1	0	0	0
			200	1	2	0	1
			201	1	1	0	0
			202	1	0	1	0
			203	0	0	1	0
			204	0	2	0	1
			205	0	3	0	0
			206	0	0	0	0
			207	0	0	0	1
			208	0	3	0	2
			209	0	0	0	1
			210	1	0	1	1
			211	0	2	1	0
			212	0	2	0	0
			213	0	3	0	2
			214	0	1	0	1
			215	0	2	0	1
			216	1	1	1	0
			217	1	0	0	0
			218	0	1	0	0
			219	0	0	2	0
			220	0	1	0	0
			221	0	1	0	0
			222	0	2	1	1
			223	0	3	0	0
			224	0	2	0	1
			225	0	0	1	0
			226	0	0	0	0
			227	0	1	0	2
			228	0	2	0	0
			229	0	1	0	0
			230	0	2	0	0
			231	0	1	0	0
			232	1	1	0	1
			233	1	1	0	1
			234	0	1	0	2
			235	0	1	1	0
			236	1	1	0	1
			237	0	1	0	1
			238	0	1	1	2
			239	0	1	0	1
			240	0	1	0	3
			241	0	1	1	0
			242	1	1	0	0
			243	0	2	2	0
			244	0	0	0	0
			245	0	0	1	0
			246	3	0	0	1
			247	1	0	1	0
			248	1	0	0	0
			249	1	1	0	2
			250	2	0	0	1
			251	0	0	0	0
			252	0	1	0	0
			253	0	1	0	0
			254	0	2	0	1
			255	1	1	0	0
			256	1	2	1	0
			257	1	0	0	0
			258	0	0	1	0
			259	0	0	1	0
			260	0	2	0	1
			261	0	0	0	1
			262	1	1	0	0
			263	0	0	0	2
			264	0	0	0	1
			265	0	0	0	0
			266	0	0	0	0
			267	0	0	0	0
			268	0	0	0	0
			269	0	1	0	0
			270	0	1	0	0
			271	0	0	0	0
			272	1	0	0	0
			273	0	0	1	0
			274	0	0	0	0
			275	1	0	1	0
			276	1	0	0	0
			277	0	0	0	0
			278	0	1	0	0
			279	0	0	0	0
			280	0	2	0	0
			281	2	1	0	0
			282	1	0	1	0
			283	0	0	0	0
			284	0	0	0	0
			285	0	0	0	0
			286	0	0	0	0
			287	0	0	0	0
			288	0	1	1	0
			289	0	0	0	0
			290	0	1	2	0
			291	0	0	0	0
			292	0	1	0	0
			293	1	0	1	0
			294	1	0	0	0
			295	1	0	0	1
			296	1	0	1	0
			297	1	0	0	0
			298	1	0	0	0
			299	0	0	0	0
			300	0	2	0	0
			301	0	0	0	0
			302	0	1	0	0
			303	0	1	0	1
			304	0	0	0	1
			305	0	0	0	0
			306	0	2	0	0
			307	0	1	0	0
			308	0	1	0	0
			309	0	0	0	0
			310	0	0	0	0
			311	0	0	0	0
			312	0	0	2	0
			313	0	0	1	1
			314	0	0	2	1
			315	0	2	2	0
			316	0	1	1	0
			317	0	1	0	0
			318	0	2	0	0
			319	0	0	2	0
			320	0	0	0	0
			321	0	0	0	0
			322	0	1	0	0
			323	0	1	0	0
			324	0	2	0	1
			325	1	0	0	0
			326	1	0	0	1
			327	1	0	0	0
			328	1	0	0	0
			329	1	0	0	0
			330	1	1	0	0
			331	0	0	0	0
			332	2	0	0	2
			333	0	3	2	0
			334	0	0	0	0
			335	0	0	1	0
			336	0	0	2	0
			337	1	0	0	0
			338	0	0	1	0
			339	0	0	1	1
			340	0	0	0	2
			341	0	1	0	0
			342	0	0	2	0
			343	2	0	0	0
			344	0	2	0	0
			345	0	1	0	0
			346	0	0	2	0
			347	0	0	1	0
			348	0	0	1	0
			349	0	0	1	0
			350	0	0	0	0
			351	0	0	0	0
			352	0	0	1	0
			353	1	0	1	0
			354	1	0	1	1
			355	0	0	0	1
			356	0	0	0	0
			357	0	0	0	0
			358	0	0	0	1
			359	0	0	0	1
			360	0	0	0	0
			361	0	1	0	0
			362	0	1	1	0
			363	0	1	1	0
			364	0	0	2	3
			365	0	1	0	1
			366	0	1	0	0
			367	0	0	0	0
			368	0	1	0	0
			369	0	2	2	0
			370	2	1	0	0
			371	2	1	0	1
			372	2	0	0	0
			373	0	1	0	1
			374	0	0	0	1
			375	0	1	0	1
			376	0	1	0	0
			377	0	0	0	0
			378	0	0	0	0
			379	1	1	0	0
			380	1	0	0	0
			381	1	0	0	0
			382	0	2	0	1
			383	0	1	0	1
			384	0	1	0	1
			385	0	0	0	0
			386	0	1	0	0
			387	0	0	0	0
			388	0	1	0	1
			389	0	0	0	1
			390	0	1	0	0
			391	0	0	1	0
			392	0	0	1	1
			393	0	2	1	0
			394	1	2	1	0
			395	1	2	0	0
			396	1	0	0	0
			397	0	0	0	0
			398	0	0	0	0
			399	0	1	0	0
			400	0	0	0	1
			401	0	0	0	0
			402	0	0	0	0
			403	0	1	0	0
			404	0	0	0	0
			405	0	0	0	0
			406	0	0	0	0
			407	0	2	0	0
			408	1	0	0	0
			409	0	2	0	0
			410	0	1	2	1
			411	2	0	0	2
			412	0	0	0	2
			413	0	0	0	2
			414	1	0	0	0
			415	0	2	0	0
			416	0	0	0	1
			417	2	0	0	0
			418	3	0	0	0
			419	2	0	0	0
			420	1	0	1	0
			421	0	0	0	0
			422	0	0	0	0
			423	0	0	0	0
			424	0	1	0	1
			425	0	1	0	1
			426	0	0		0
			427	0	0		0
			428	0	0		0
			429	0	0		0
			430	0	0		0
			431	0	1		0
			432	1	2		0
			433	0	0		0
			434	0	1		0
			435	1	0		0
			436	0	0		1
			437	0	1		1
			438	0	2		0
			439	0	1		0
			440	0	0		0
			441	0	0		0
			442	0	0		0
			443	0	0		0
			444	0	0		0
			445	0	1		0
			446	1	0		2
			447	1	0		2
			448	1	0		0
			449	0	0		0
			450	1	0		1
			451	2	0		0
			452	0	1		0
			453	0	1		1
			454	0	2		0
			455	1	1		0
			456	1	0		0
			457	0	0		0
			458	0	0		0
			459	0	0		0
			460	0	0		0
			461	0	0		0
			462	0	0		1
			463	0	0		0
			464	0	0		3
			465	0	0		0
			466	0	1		0
			467	0	2		0
			468	0	1		1
			469	0	0		0
			470	0	0		0
			471	0	1		0
			472	0	0		0
			473	1	0		0
			474	1	0		0
			475	2	0		0
			476	1	1		2
			477	0	1		0
			478	0	1		0
			479	0	1		0
			480	0	0		0
			481	0	1		0
			482	0	0		0
			483	0	0		0
			484	0	0		0
			485	0	0		0
			486	0	1		0
			487	0	0		0
			488	0	0		0
			489	0	0		0
			490	0	0		0
			491	1	0		0
			492	1	0		0
			493	1	2		2
			494	0	1		1
			495	0	1		0
			496	0	2		0
			497	0	0		0
			498	2	0		0
			499	1	0		1
			500	1	0		1
			501	0	0		0
			502	0	0		0
			503	0	0		0
			504	0	0		0
			505	0	0		1
			506	0	0		1
			507	0	0		2
			508	0	0		1
			509	1	1		0
			510	0	1		0
			511	0	0		0
			512	0	0		0
			513	0	1		1
			514	1	2		1
			515	1	1		0
			516	1	0		0
			517	0	0		0
			518	2	0		0
			519	0	2		0
			520	0	2		0
			521	0	0		0
			522	0	0		1
			523		1		1
			524		0		1
			525		1		0
			526		1		0
			527		1		0
			528		0		0
			529		2		0
			530		1		0
			531		0		0
			532		0		0
			533		0		0
			534		0		0
			535		0		0
			536		0		0
			537		1		0
			538		2		0
			539		0		0
			540		2		0
			541		0		0
			542		0		0
			543		1		0
			544		1		1
			545		1		0
			546		0		0
			547		0		0
			548		2		0
			549		1		0
			550		1		0
			551		0		0
			552		0		0
			553		1		1
			554		0
			555		1
			556		2
			557		0
			558		1
			559		1
			560		1
			561		0
			562		0
			563		0
			564		0
			565		0
			566		0
			average	0.272031	0.528269	0.336471	0.298373

## Sheet: Fig.3g
		score 0	score 1	score 2	score 3
BFA	Col-0	0	0	1	4
	d14-1	0	0	4	6
NAA/BFA	Col-0	5	1	0	0
	d14-1	4	3	0	0
NAA/GR24/BFA	Col-0	0	0	3	2
	d14-1	4	5	2	1

## Sheet: Fig.3h
	score 0	score 1	score 2	score 3
BFA	1	3	6	2
NAA/BFA	4	4	1	0
NAA/GR24/BFA	1	4	4	1
NAA/5DS/BFA	0	0	1	10

## Sheet: Fig.4c
Cells	Untr.	NAA	GR24	NAA/GR24
1	0.207216	0.214048	0.210325	0.133136
2	0.195243	0.227641	0.14317	0.158785
3	0.192972	0.192685	0.174762	0.200601
4	0.185247	0.177125	0.197745	0.165198
5	0.176772	0.156931	0.231269	0.231824
6	0.173776	0.176822	0.22669	0.204925
7	0.171788	0.17492	0.188416	0.21313
8	0.215203	0.156808	0.14632	0.18132
9	0.199429	0.160073	0.147439	0.168856
10	0.17955	0.181768	0.191204	0.235008
11	0.183817	0.160184	0.168646	0.230078
12	0.190435	0.165911	0.165994	0.151274
13	0.230145	0.183332	0.211741	0.196748
14	0.211997	0.155826	0.150643	0.199727
15	0.188558	0.137235	0.173381	0.190496
16	0.236261	0.143717	0.164943	0.17296
17	0.253342	0.140875	0.161892	0.203339
18	0.210873	0.120811	0.181711	0.223167
19	0.42932	0.130826	0.177101	0.258178
20	0.267742	0.161383	0.213204	0.215649
21	0.355158	0.141796	0.249742	0.321466
22	0.289915	0.164404	0.2291	0.251448
23	0.233527	0.133084	0.211652	0.264668
24	0.214112	0.142616	0.319269	0.251558
25	0.219069	0.147687	0.350859	0.217612
26	0.19052	0.139816	0.156229	0.325232
27	0.219047	0.137924	0.17509	0.461015
28	0.242632	0.141615	0.156681	0.304107
29	0.230356	0.143927	0.219485	0.352295
30	0.277715	0.192448	0.260864	0.313958
31	0.160412	0.20216	0.29769	0.270731
32	0.149819	0.214352	0.329071	0.239671
33	0.145069	0.207028	0.354487	0.386186
34	0.140242	0.178059	0.225345	0.326834
35	0.216753	0.204676	0.317598	0.273288
36	0.18915	0.201257	0.264208	0.248421
37	0.159766	0.181272	0.204069	0.421815
38	0.143594	0.180267	0.203425	0.226586
39	0.279208	0.136882	0.179649	0.220983
40	0.204461	0.149001	0.1805	0.255497
41	0.202051	0.167246	0.152606	0.162564
42	0.174006	0.251237	0.168858	0.160527
43	0.255659	0.183204	0.196646	0.20327
44	0.162421	0.165131	0.205907	0.174379
45	0.15706	0.180818	0.229642	0.203948
46	0.1922	0.160886	0.178039	0.189081
47	0.162861	0.131953	0.195337	0.208988
48	0.200125	0.154881	0.187207	0.229426
49	0.215206	0.165241	0.214582	0.279802
50	0.227424	0.142431	0.218803	0.135431
51	0.190047	0.171721	0.168727	0.121392
52	0.195847	0.181775	0.178939	0.136205
53	0.21216	0.253266	0.255251	0.131817
54	0.241424	0.217479	0.23151	0.158487
55	0.218845	0.135503	0.256321	0.13715
56	0.265371	0.137047	0.213371	0.233988
57	0.251474	0.185661	0.191846	0.148233
58	0.204628	0.246036	0.275839	0.14508
59	0.208081	0.265256	0.311021	0.124713
60	0.238696	0.24766	0.249641	0.154226
61	0.163216	0.218475	0.341717	0.148746
62	0.191426	0.227044	0.186677	0.147188
63	0.245081	0.186403	0.228792	0.163842
64	0.197014	0.195788	0.240056	0.182156
65	0.202957	0.167746	0.242313	0.128115
66	0.215708	0.163417	0.21944	0.124987
67	0.165751	0.158509	0.193811	0.126296
68	0.151969	0.228414	0.184291	0.137279
69	0.158911	0.220973	0.171307	0.201603
70	0.17199	0.18938	0.186987	0.184909
71	0.161702	0.153273	0.218428	0.181483
72	0.185132	0.207277	0.188145	0.160924
73	0.196551	0.187956	0.186326	0.175977
74	0.265516	0.165096	0.214063	0.201618
75	0.252319	0.18116	0.250078	0.129718
76	0.279447	0.143941	0.264461	0.195976
77	0.287943	0.19644	0.313655	0.163162
78	0.335935	0.204362	0.268677	0.185842
79	0.393523	0.216994	0.273126	0.163426
80	0.357888	0.16653	0.266115	0.165278
81	0.329576	0.146671	0.234996	0.151695
82	0.348573	0.223824	0.16002	0.13784
83	0.321729	0.196621	0.182558	0.141004
84	0.300738	0.22958	0.230622	0.124514
85	0.304924	0.185542	0.209741	0.158683
86	0.254795	0.25921	0.212897	0.151605
87	0.336985	0.248047	0.183084	0.112627
88	0.367947	0.216378	0.190886	0.159792
89	0.395046	0.247151	0.229744	0.129854
90	0.325026	0.180518	0.172668	0.145463
91	0.29718	0.16054	0.191999	0.182062
92	0.245745	0.157352	0.185132	0.1781
93	0.344761	0.148739	0.180301	0.183974
94	0.278442	0.128146	0.208026	0.25702
95	0.264677	0.152782	0.209091	0.253251
96	0.27489	0.126027	0.197057	0.243018
97	0.205426	0.163113	0.184349	0.359282
98	0.205061	0.188835	0.228232	0.366938
99	0.219579	0.191805	0.150454	0.136583
100	0.232169	0.190186	0.162408	0.134567
101	0.19347	0.172926	0.193105	0.175631
102	0.195253	0.182354	0.203491	0.159083
103	0.182516	0.172838	0.171437	0.155045
104	0.244699	0.145309	0.153099	0.191376
105	0.158755	0.1654	0.153035	0.199032
106	0.192109	0.138705	0.14869	0.20137
107	0.272772	0.0979174	0.175092	0.205496
108	0.195851	0.105407	0.14906	0.249009
109	0.229568	0.139228	0.16098	0.288872
110	0.21276	0.129845	0.141909	0.162557
111	0.207859	0.131177	0.217377	0.176141
112	0.175623	0.148862	0.183991	0.155375
113	0.229458	0.135026	0.179909	0.17103
114	0.190439	0.178153	0.182521	0.188017
115	0.1741	0.154615	0.198391	0.187155
116	0.166238	0.137176	0.225467	0.291225
117	0.185261	0.127458	0.193976	0.211537
118	0.230903	0.120651	0.146567	0.210188
119	0.208964	0.201281	0.230992	0.241469
120	0.200328	0.199127	0.232065	0.235922
121	0.171423	0.193107	0.224519	0.262287
122	0.179933	0.194067	0.198763	0.270761
123	0.147064	0.232341	0.233712	0.305457
124	0.173332	0.221644	0.190817	0.22187
125	0.194191	0.215727	0.263204	0.215025
126	0.168246	0.169947	0.223072	0.209973
127	0.170091	0.191955	0.236559	0.345572
128	0.161529	0.194843	0.223356	0.225009
129	0.198541	0.202296	0.210072	0.211699
130	0.120093	0.20391	0.213278	0.242594
131	0.121577	0.138692	0.29153	0.260809
132	0.129263	0.169945	0.222744	0.295812
133	0.146328	0.193774	0.330422	0.154286
134	0.192178	0.185	0.184466	0.179629
135	0.145053	0.165941	0.22272	0.181621
136	0.225219	0.20328	0.247255	0.21338
137	0.191886	0.150299	0.197064	0.239903
138	0.204392	0.155902	0.183388	0.30517
139	0.233719	0.155298	0.201363	0.372852
140	0.288756	0.182188	0.169321	0.193003
141	0.150976	0.208464	0.17053	0.14741
142	0.187387	0.190333	0.177234	0.167149
143	0.312034	0.218074	0.229781	0.18935
144	0.276458	0.165529	0.198084	0.284583
145	0.321181	0.207095	0.256537	0.141179
146	0.160895	0.194872	0.216989	0.142381
147	0.14531	0.192309	0.179101	0.186951
148	0.180067	0.203208	0.203736	0.20282
149	0.192827	0.198282	0.191229	0.328168
150	0.18974	0.192268	0.20139	0.186969
151	0.272125	0.159212		0.169941
152	0.224107	0.178584		0.168322
153	0.276435	0.132158		0.167296
154	0.218867	0.14689		0.226359
155	0.2647	0.147902		0.249297
156	0.309879	0.194816		0.265295
157	0.221215	0.211007		0.269976
158	0.187109	0.165703		0.254801
159	0.227613	0.178094		0.26223
160	0.18483	0.172399		0.285246
161	0.190252	0.214922		0.29756
162	0.165873	0.20801		0.282447
163	0.176331	0.214954		0.210112
164	0.187995	0.216009		0.32566
165	0.175723	0.206552		0.129298
166	0.194033			0.144433
167	0.174123			0.279682
168	0.180588			0.143738
169	0.176973			0.13725
170	0.176441			0.123859
171	0.177772			0.137532
172	0.173498			0.184341
173	0.210371			0.196171
174	0.219499			0.163261
175	0.208094			0.131501
176	0.222383			0.183711
177	0.195008			0.196284
178	0.183442			0.208461
179	0.25458			0.225103
180				0.131514
181				0.149275
182				0.168962
183				0.253248
184				0.166784
185				0.188856
186				0.161566
187				0.201705
188				0.256446
189				0.28069
190				0.180888
191				0.250449
192				0.186684
193				0.221106
194				0.210011
195				0.20993
196				0.240375
197				0.249347
198				0.214574
199				0.201921
200				0.204554
201				0.155079
202				0.182686
203				0.220194
204				0.204184
205				0.235462
206				0.268852
207				0.294498
208				0.279718
209				0.361831
210				0.293819
211				0.376528
212				0.295622
213				0.279845
average	0.217461	0.177849	0.209785	0.211354

[truncated: 24 more sheets: Fig.4d, Fig.4e, Sup Fig.1b, Sup Fig.1c, Sup Fig.1d, Sup Fig.2b, Sup Fig.3b, Sup Fig.3d, Sup Fig.4a, Sup Fig.4b, Sup Fig.4e, Sup Fig.4f, Sup Fig.4i, Sup Fig.4j, Sup Fig.4k, Sup Fig.5c, Sup Fig.5d, Sup Fig.5e, Sup Fig.5f, Sup Fig.5g …]
